# Supplementary material for: Zoonotic Malaria: Non-Laverania Plasmodium Biology and Invasion Mechanisms
Source: Pathogens. 2021 Jul 13;10(7):889. doi: 10.3390/pathogens10070889 (PMC8308728; doi:10.3390/pathogens10070889)
Supplement: Supplementary file 1 [file pathogens-10-00889-s001.zip]

Archive with 1 entries (1 files):
- pathogens-1266370-supplementary.xlsx
