# Supplementary material for: Zoonotic Malaria: Non-Laverania Plasmodium Biology and Invasion Mechanisms
Source: Pathogens. 2021 Jul 13;10(7):889. doi: 10.3390/pathogens10070889 (PMC8308728; doi:10.3390/pathogens10070889)
Supplement: Supplementary file 1 [file pathogens-10-00889-s001.zip › pathogens-1266370-supplementary.xlsx]

## Sheet: Sheet1
Table S1: Non-Laverania Plasmodium species mitochondrial gene sequences
Species	Accession number	Sequence name
P. coatneyi	AB354575.1	Plasmodium coatneyi mitochondrial cox3, cox1, cytb genes for cytochrome oxidase subunit 3, cytochrome oxidase subunit 1, cytochrome b, complete and partial cds
P. brasilianum	GQ355484.1	Plasmodium brasilianum strain Peruvian III cytochrome oxidase subunit 3 (cox3) and cytochrome oxidase subunit 1 (cox1) genes, complete cds; and cytochrome b (cytb) gene, partial cds; mitochondrial
P. cynomolgi	AB444129	Plasmodium cynomolgi mitochondrial cox3, cox1, cytb genes for cytochrome oxidase subunit 3, cytochrome oxidase subunit 1, cytochrome b, complete and partial cds, strain: ATCC 30121
P. fieldi	AB354574	Plasmodium fieldi mitochondrial cox3, cox1, cytb genes for cytochrome oxidase subunit 3, cytochrome oxidase subunit 1, cytochrome b, complete and partial cds
P. fragile	AY722799	Plasmodium fragile mitochondrion, complete genome
P. gonderi	AY800111	Plasmodium gonderi cytochrome c oxidase subunit III (COIII) gene, complete cds; cytochrome c oxidase subunit I (COI) gene, partial cds; and cytochrome b (cytb) gene, complete cds; mitochondrial
P. hylobati	AB354573	Plasmodium hylobati mitochondrial cox3, cox1, cytb genes for cytochrome oxidase subunit 3, cytochrome oxidase subunit 1, cytochrome b, complete and partial cds
P. inui	AB444109.1	Plasmodium inui mitochondrial cox3, cox1, cytb genes for cytochrome oxidase subunit 3, cytochrome oxidase subunit 1, cytochrome b, complete and partial cds, strain: Celebes
P. knowlesi	NC007232	Plasmodium knowlesi mitochondrion, complete genome
P. malariae	AB354570	Plasmodium malariae mitochondrial cox3, cox1, cytb genes for cytochrome oxidase subunit 3, cytochrome oxidase subunit 1, cytochrome b, complete and partial cds
P. ovale curtisi	HQ712052	Plasmodium ovale curtisi cytochrome oxidase subunit 3 (cox3) gene, complete cds; cytochrome oxidase subunit 1 (cox1) gene, partial cds; and cytochrome b (cytb) gene, complete cds; mitochondrial
P. ovale wallikeri	HQ712053	Plasmodium ovale wallikeri cytochrome oxidase subunit 3 (cox3) gene, complete cds; cytochrome oxidase subunit 1 (cox1) gene, partial cds; and cytochrome b (cytb) gene, complete cds; mitochondrial
P. simiovale	AB434920.1	Plasmodium simiovale mitochondrial cox3, cox1, cytb genes for cytochrome oxidase subunit 3, cytochrome oxidase subunit 1, cytochrome b, complete and partial cds
P. simium	AY800110	Plasmodium simium cytochrome c oxidase subunit III (COIII) gene, complete cds; cytochrome c oxidase subunit I (COI) gene, partial cds; and cytochrome b (cytb) gene, complete cds; mitochondrial
P. vivax	AY598140	Plasmodium vivax strain Salvador I mitochondrion, complete genome
